# Supplementary material for: Self-Assembled Nanoparticles from Cationic Dipeptides and D-π-A Chromophores for Near-Infrared Photothermal Therapy
Source: Int J Mol Sci. 2025 Nov 20;26(22):11235. doi: 10.3390/ijms262211235 (PMC12653464; doi:10.3390/ijms262211235)
Supplement: Supplementary file 1 [file ijms-26-11235-s001.zip]

Archive with 1 entries (1 files):
- ijms-3966673-supplementary.pdf
